# Supplementary material for: Oral Health Behaviour, Care Utilisation, and Barriers among Students with Disabilities: A Parental Perspective
Source: Healthcare (Basel). 2024 Sep 30;12(19):1955. doi: 10.3390/healthcare12191955 (PMC11475732; doi:10.3390/healthcare12191955)
Supplement: Supplementary file 1 [file healthcare-12-01955-s001.zip]

Archive with 2 entries (2 files):
- healthcare-3197663-supplementary-1.pdf
- healthcare-3197663-supplementary-2.pdf
